# Supplementary material for: Production of Two Isomers of Sphaeralcic Acid in Hairy Roots from Sphaeralcea angustifolia
Source: Plants (Basel). 2023 Mar 1;12(5):1090. doi: 10.3390/plants12051090 (PMC10005507; doi:10.3390/plants12051090)
Supplement: Supplementary file 1 [file plants-12-01090-s001.zip]

Archive with 1 entries (1 files):
- plants-2203823-SI.pdf
